# Supplementary material for: Optineurin Deficiency and Insufficiency Lead to Higher Microglial TDP-43 Protein Levels
Source: Int J Mol Sci. 2022 Jun 19;23(12):6829. doi: 10.3390/ijms23126829 (PMC9224222; doi:10.3390/ijms23126829)
Supplement: Supplementary file 1 [file ijms-23-06829-s001.zip]

Archive with 1 entries (1 files):
- ijms-1741274-supplementary.pdf
